# Supplementary material for: Contrasting effects of copper limitation on the photosynthetic apparatus in two strains of the open ocean diatom Thalassiosira oceanica
Source: PLoS One. 2017 Aug 24;12(8):e0181753. doi: 10.1371/journal.pone.0181753 (PMC5570362; doi:10.1371/journal.pone.0181753)
Supplement: S1 Data — (XLSX) [file pone.0181753.s003.xlsx]

## Sheet: S1_B_Table_Raw.Data
Trtmt_comb	Species	Strain	Treatment	Replicate	Fe.level	Fe.tot.nmol	Cu.level	Cu.tot.nmol	Growthrate.dd.1	Growthrate.specific.d.1	Growthrate.Percent..u.umax.	cell.size..um	cell.volume.fl.cell	cell.SA.um2	Chla.per.cell.pg.cell	Chla.per.cell.vol.fg.fL	FvFm	Sig	PQ_Siz	sig'	F'q/F'v	F'v/F'm	F'q/F'm	ETR at growth irradiance	NPQ(nsv)	ETR_alpha.JP	ETR_pmax.JP	ETR_ek.JP	Conversion_ETR_div_14C.per.Chla_at155	X14C.per.Chla.alpha	X14C.per.Chla.ek	X14C.per.Chla.pmaxa	14C.per.Chla.at.155uE	FeDFB.zmol.um.2.h.	GrossPchla.mol.O2.mol.Chla..h.	GrossPcell..mol.O2.cell..h.	Resp.mol.O2.mol.Chla.h	Resp.umol.O2.cell.h	14C.molC.per.mol.Chla.h	pg.prot.cell	AOXactivity	Cell.Density
TO1003 control	T. oceanica	CCMP 1003	control	A	high	1370	high	10.2	1.43	0.99	94.26	5.13	70.83	82.677	0.29	4.52	0.59	590	4.9	609.97	0.710293	0.601573	0.427293	417.452	0.662308	3.47002	542.029	156.204	155.978	0.0185179	297.002	5.49985	2.63526	3	370.23	1.20521e-07	22.4	7.29e-09	0.138	11.71	47.05	165000
TO1003 control	T. oceanica	CCMP 1003	control	B	high	1370	high	10.2	1.48	1.03	97.64	5.27	76.73	87.2511	0.31	4.35	0.6	578	3.8	548.13	0.637662	0.601548	0.383585	336.771	0.662377	3.30783	384.023	116.095	188.123	0.0133597	216.471	2.89199	1.77697	2.2	413.44	1.44685e-07	34.84	1.22e-08	0.132	15.48	49.74	110000
TO1003 control	T. oceanica	CCMP 1003	control	C	high	1370	high	10.2	1.65	1.14	108.24	5.27	76.48	87.2511	0.3	4.14				591.17	0.77384	0.636231	0.492341	440.782	0.571755	3.69851	555.134	150.097	232.637	0.0135139	242.443	3.27634	1.8493	7.4	316.1	1.04938e-07	45.9182	1.52e-08	0.209	10.64	49.73	312000
TO1003 lowCu	T. oceanica	CCMP 1003	lowCu	A	high	1370	low	0.6	0.59	0.41	38.89	4.64	52.29	67.6372	0.26	6.49	0.27	786	6.7	685.03	0.606942	0.270478	0.164164	400.606	2.69716	4.25238	456.14	107.267	1513.34	0.00216348	176.976	0.382885	0.269674	1.4	153.16	4.44e-08	34.79	1.01e-08	0.02	15.97	53.14	79900
TO1003 lowCu	T. oceanica	CCMP 1003	lowCu	B	high	1370	low	0.6	0.92	0.64	60.37	4.76	56.53	71.1809	0.33	7.92	0.29	763	5.5	659	0.594474	0.289246	0.171949	377.467	2.45726	3.91133	442.018	113.01	431.876	0.0073283	170.117	1.24667	0.899692	0.6	83.46	3.06e-08	18.53	6.79e-09	0.067	11.18	41.62	111000
TO1003 lowCu	T. oceanica	CCMP 1003	lowCu	C	high	1370	low	0.6	0.67	0.47	44.32	4.77	56.66	71.4803	0.44	7.8	0.31	743	5.8	648.107	0.549098	0.316095	0.173567	342.892	2.16361	3.95669	378.875	95.7555	381.833	0.00749268	168.909	1.26558	0.917276	1.1	66.43	3.29e-08	21.04	1.04e-08	0.068	19.17	66.04	96700
TO1005 control	T. oceanica	CCMP 1005	control	A	high	1370	high	14.3	1.85	1.28	101.41	5.3	77.92	88.2473	0.456	5.849	0.63													0.00896621	269.71	2.41827	1.25459	6.87	296.68	1.51e-07	25.73	1.31e-08	0.093	28.97	57.93	137000
TO1005 control	T. oceanica	CCMP 1005	control	B	high	1370	high	14.3	1.77	1.23	97.5	5.74	99.01	103.508	0.324	3.272	0.59	575	5.9	588.95	0.673007	0.597279	0.401973	381.89	0.67	3.30629	473.386	143.177	209.896	0.0130989	241.595	3.16463	1.79108	0.01	405.11	1.47e-07	42.29	1.53e-08	0.133	33.33	72.43	121000
TO1005 control	T. oceanica	CCMP 1005	control	C	high	1370	high	14.3	1.83	1.27	100.56	5.21	74.15	85.2757	0.275	3.707	0.62	584	5.4	581.05	0.714235	0.606569	0.433233	399.87	0.65	3.27831	530.842	161.925	142.781	0.0203178	235.845	4.79185	2.76253	9.52	384.32	1.18e-07	82.41	2.54e-08	0.222		51.33	99500
TO1005 lowCu	T. oceanica	CCMP 1005	lowCu	A	high	1370	low	6.08	1.19	0.82	65.34	4.59	50.79	66.1874	0.22	4.28	0.53	542	4.9	578.64	0.673957	0.633359	0.426857	375.76	0.58	3.5054	436.922	124.643	164.411	0.0163411	248.969	4.06842	2.24948	4.01227	274.013	6.67e-08	63.8847	1.55e-08	0.167	16.58	50.77	316000
TO1005 lowCu	T. oceanica	CCMP 1005	lowCu	B	high	1370	low	6.08	1.14	0.79	62.74	4.59	50.72	66.1874	0.15	2.97	0.61	603	5.3	572.58	0.654678	0.621948	0.407176	361.14	0.61	3.41536	425.436	124.566	171.565	0.0154063	238.146	3.66895	2.09956	0.0107854	404.814	6.83e-08	57.4472	9.69e-09	0.156	14.14	75.35	295000
TO1005 lowCu	T. oceanica	CCMP 1005	lowCu	C	high	1370	low	6.08	1.24	0.86	68.3	5.28	77.1	87.5826	0.32	4.12	0.59													0.0299421	181.994	5.4493	3.77061		206.502	7.33e-08	64.0132	2.27e-08	0.275		64.94	250000
