# Supplementary material for: Contrasting effects of copper limitation on the photosynthetic apparatus in two strains of the open ocean diatom Thalassiosira oceanica
Source: PLoS One. 2017 Aug 24;12(8):e0181753. doi: 10.1371/journal.pone.0181753 (PMC5570362; doi:10.1371/journal.pone.0181753)
Supplement: S1 Sequence — (PHY) [file pone.0181753.s008.phy]

 2 686
To03_F-ITS   nnnnnnnnnn nnnnnnnnnn nnnnnttca- --------tc cnggnnnnnt 
_R_To03_R-   nncggaagga tcattntcaa caccatccaa nncttcatcc ccgggaaacg 

             acgagcggag ctcgagcgcc gatacactgg ccggtagatc cgcttgtcct 
             acgagcggag ctcgagcgcc gatacactgg ccggtagatc cgcttgtcct 

             cctaacataa tcataaaaaa caaaaccagg tgctactacc atcaatggat 
             cctaacataa tcataaaaaa caaaaccagg tgctactacc agcaatggat 

             gtagtgccgc ccaatactga agtgacaaaa taactgaaca taacggtctc 
             gtagtgccgc ccaatactga agtgacaaaa taactgaaca taacggtctc 

             ttggagcgag agctcctcta ggctgcacaa ttatttacaa ctttcagcaa 
             ttggagcgag agctcctcta ggctgcacaa ttatttacaa ctttcagcaa 

             tggatgtctt ggatcccaca acgatgaaga acgcagcgaa ctgcgatacg 
             tggatgtctt ggatcccaca acgatgaaga acgcagcgaa ctgcgatacg 

             taatacgaac tgcagaacct cgtgaatcat caaaattttg aacgcacatt 
             taatacgaac tgcagaacct cgtgaatcat caaaattttg aacgcacatt 

             gcgcttttgg gtaattccca agagcatgct tatctgagtg tccctgaacc 
             gcgcttttgg gtaattccca agagcatgct tatctgagtg tccctgaacc 

             ccactcagcc actgctgcgg ttgcaagact gccggagtga gctggactgt 
             ccactcagcc actgctgcgg ttgcaagacc gccggagtga gctggactgt 

             gacggtgcaa ggccctgtgc cgagctccgt tcaaatggtt agcctgtgca 
             gacggtgcaa ggccccgtgc cgagctccgt tcaaatggtt agcctgtgca 

             ctgacccgct cctggtgagc gcagtgatgg acttggtaga tgcactgatg 
             ctgacccgct cctggtgagc gcagtgatgg acttggtaga tgcactgatg 

             tgtgtttgag tcnttgaccc gtgcgagcct aggtaggacg gtgcctcatg 
             tgtgtttgag tc-ttgaccc gtgcgagcct aggtaggacg gtgcctcatg 

             gtgcatgccg tgtgtatgcc catccaatcc tatacttgga tctcagatta 
             gtgcatgccg tgtgcatgcc catccaatcc tatacttgga tctcagnt-- 

             nntaagacta cccgccgaan ttangcntat cantan
             --annagnnn nnnnnnnnnn nnnnnnnnnn nnnnnn
